# Supplementary material for: JP4-039 Mitigates Cisplatin-Induced Acute Kidney Injury by Inhibiting Oxidative Stress and Blocking Apoptosis and Ferroptosis in Mice
Source: Antioxidants (Basel). 2024 Dec 15;13(12):1534. doi: 10.3390/antiox13121534 (PMC11727076; doi:10.3390/antiox13121534)
Supplement: Supplementary file 1 [file antioxidants-13-01534-s001.zip]

Archive with 1 entries (1 files):
- antioxidants-3335707-supplementary.pdf
